# Supplementary material for: Application of Augmented Reality to Maxillary Resections: A Three-Dimensional Approach to Maxillofacial Oncologic Surgery
Source: J Pers Med. 2022 Dec 12;12(12):2047. doi: 10.3390/jpm12122047 (PMC9785494; doi:10.3390/jpm12122047)
Supplement: Supplementary file 1 [file jpm-12-02047-s001.zip]

Archive with 1 entries (1 files):
- jpm-2050566-Video S1.mp4
